# Supplementary material for: Effect of leisure-time physical activity on depression and depressive symptoms in menopausal women: a systematic review and meta-analysis of randomized controlled trials
Source: Front Psychiatry. 2025 Jan 30;15:1480623. doi: 10.3389/fpsyt.2024.1480623 (PMC11821641; doi:10.3389/fpsyt.2024.1480623)
Supplement: Supplementary file 4 [file Table4.xlsx]

## Sheet: Sheet1
Reference Type	Author	Year	Title	Journal	Volume	Issue	Pages	Type of Article	ISSN	DOI	PMCID	Label	URL	Name of Database
Subjects duplicate
Journal Article	Ma Suhui; Dou Na; Chen Changxiang; Zhao Yaning; Li Shuxing	2010	Study on rehabilitation effect of Baduanjin on perimenopausal syndrome and depression	Chinese general medicine	13	25	2864-2865		1007-9572			Subjects duplicate	http://kns.cnki.net.https.muc.99885.net/kcms2/article/abstract?v=hqt_j-uEELH0NVAM90oEOkhYQVOmUna1YpHZstye3Rt3wbhrqCTOiUuEW2D3xSTcfexlLr3M0wBeso2g__JKvvygvMPG7ERO_Unc7ER6zApCNr1jHS-5w8qrPBMSFl-hNpQaKzE6Cbk=&uniplatform=NZKPT&language=CHS
Not group of interest
Journal Article	S. Sharma; S. Kalra; R. H. Rai; A. Parveen; D. Raghav; R. Naswa	2024	Effect of Aerobic Exercise on Sleep, Depression, and Quality of Life in Postmenopausal Women	Journal of Cardiac Critical Care	8	2	95-100		2457-0206	10.25259/JCCC_72_2023		Not group of interest	https://gcu.idm.oclc.org/login?url=https://search.ebscohost.com/login.aspx?direct=true&AuthType=sso&db=ccm&AN=178403713&site=ehost-live&scope=site	CINAHL Complete
Journal Article	C. Mason; J. D. Tapsoba; C. Duggan; C. Y. Wang; C. M. Alfano; A. McTiernan	2019	Eating behaviors and weight loss outcomes in a 12-month randomized trial of diet and/or exercise intervention in postmenopausal women	International Journal of Behavioral Nutrition and Physical Activity	16	1				10.1186/s12966-019-0887-1		Not group of interest	<Go to ISI>://WOS:000499472400001
Journal Article	L. K. Larkey; D. J. Roe; K. L. Weihs; R. Jahnke; A. M. Lopez; C. E. Rogers; B. Oh; J. Guillen-Rodriguez	2015	Randomized Controlled Trial of Qigong/Tai Chi Easy on Cancer-Related Fatigue in Breast Cancer Survivors	Annals of Behavioral Medicine	49	2	165-176		0883-6612	10.1007/s12160-014-9645-4		Not group of interest	<Go to ISI>://WOS:000351081100005
Journal Article	L. Larkey; J. Huberty; M. Pedersen; K. Weihs	2016	Qigong/Tai Chi Easy for fatigue in breast cancer survivors: Rationale and design of a randomized clinical trial	Contemp Clin Trials	50		222-8		1551-7144	10.1016/j.cct.2016.08.002		Not group of interest
Journal Article	S. M. Kim; Y. Ko; D. Kim; N. Y. Kim; H. C. Hwang; D. H. Han	2024	Effects of sports therapy on improvement of menopausal symptoms, psychological status, and body morphology in perimenopausal women	Menopause-the Journal of the Menopause Society	31	4	326-335	Article	1072-3714	10.1097/gme.0000000000002329		Not group of interest	<Go to ISI>://WOS:001189200900003
Journal Article	B. Kim; S. Kang	2020	Regular Leisure-Time Physical Activity is Effective in Boosting Neurotrophic Factors and Alleviating Menopause Symptoms	Int J Environ Res Public Health	17	22			1661-7827 (Print) 1660-4601	10.3390/ijerph17228624	PMC7699735	Not group of interest
Journal Article	S. Hao; S. Tan; J. Li; W. Li; J. Li; Y. Liu; Z. Hong	2022	The effect of diet and exercise on climacteric symptomatology	Asia Pac J Clin Nutr	31	3	362-370		0964-7058	10.6133/apjcn.202209_31(3).0004		Not group of interest
Journal Article	K. Domaszewska; M. Koper; K. Wochna; U. Czerniak; K. Marciniak; M. Wilski; D. Bukowska	2020	The Effects of Nordic Walking With Poles With an Integrated Resistance Shock Absorber on Cognitive Abilities and Cardiopulmonary Efficiency in Postmenopausal Women	Front Aging Neurosci	12		586286		1663-4365 (Print) 1663-4365	10.3389/fnagi.2020.586286	PMC7604469	Not group of interest
Journal Article	N. Bashir; Z. Hassan; Zaryyab; M. Saleem; M. M. Atif; Z. Mehdi	2022	Effects of Aerobic Exercises on Postmenopausal Depression: Randomized Controlled Trial	Pakistan Journal of Medical and Health Sciences	16	12	70-73	Article	1996-7195	10.53350/pjmhs2022161270		Not group of interest	https://www.embase.com/search/results?subaction=viewrecord&id=L2022280369&from=export http://dx.doi.org/10.53350/pjmhs2022161270	Embase
Journal Article	E. A. Asbury; P. Chandrruangphen; P. Collins	2006	The importance of continued exercise participation in quality of life and psychological well-being in previously inactive postmenopausal women: a pilot study	Menopause	13	4	561-7		1072-3714 (Print) 1072-3714	10.1097/01.gme.0000196812.96128.e8		Not group of interest
Journal Article	A. Agil; F. Abike; A. Daskapan; R. Alaca; H. Tüzün	2010	Short-Term Exercise Approaches on Menopausal Symptoms, Psychological Health, and Quality of Life in Postmenopausal Women	Obstetrics and Gynecology International	2010				1687-9589	10.1155/2010/274261		Not group of interest	<Go to ISI>://WOS:000216549700014
Journal Article	Yang Xiaofeng; Wang Yingxiang	2023	Effects of Baduanjin on pulmonary function and mental state of perimenopausal female patients with chronic obstructive pulmonary disease	Women and Children's Health guide	2	5	61-63		2097-115X			Not group of interest	http://d.wanfangdata.com.cn.https.muc.99885.net/periodical/ChlQZXJpb2RpY2FsQ0hJTmV3UzIwMjMwODMxEg13aGJiMjAyMzA1MDIwGghlNWJlZm82dg%3D%3D
Journal Article	Xu Xiaoyi	2022	Experimental study on improving physical and mental state of menopausal women with yoga	Sporting goods and Technology		09	150-153		1006-8902			Not group of interest	http://kns.cnki.net.https.muc.99885.net/kcms2/article/abstract?v=hqt_j-uEELGZZYBxn8X8Jlw6f6sGaONnu46Wg5bCm4CWuBwRql3Mg1zn-MV-ZRXUTObTJIN4JrO0ZIYAwBEkc-jy5adJvYH2jV2gFPQuCbeNmCAD6tNXsV7s4DQoL6mI_lCV-IsOytJYHkiRwK-0iQ==&uniplatform=NZKPT&language=CHS
Journal Article	Wang Chun; Hu Huiqun; Zhang Xingwei	2014	Observation on the curative effect of slow exercise in female climacteric patients with cardiac autonomic dysfunction	Prevention and treatment of cardiovascular and cerebrovascular diseases	14	01	57-59		1009-816X			Not group of interest	http://kns.cnki.net.https.muc.99885.net/kcms2/article/abstract?v=hqt_j-uEELHcdk5SkwN_MwLmbR8EG00aCV6DoRXtb5ymI-TTIKuBbUBeDvsIy6yXT7_ln20mNF2OU7yofx74nlw8AXZzwZbHGb-GCXmGSZCNveREmxJ8CidA5m8X9u9uATca8wIqvnU=&uniplatform=NZKPT&language=CHS
Journal Article	Wang Chun; Hu Huiqun; Feng Guohe; Zhang Xingwei	2014	Effect of yoga on cardiac autonomic dysfunction in female menopause	Chinese Journal of Sports Medicine	33	10	1019-1021		1000-6710	10.3969/j.issn.1000-6710.2014.10.014		Not group of interest	http://d.wanfangdata.com.cn.https.muc.99885.net/periodical/ChlQZXJpb2RpY2FsQ0hJTmV3UzIwMjMwODMxEhF6Z3lkeXh6ejIwMTQxMDAxNBoIZTViZWZvNnY%3D
Journal Article	Wang Naiyi	2019	Effect of adjuvant therapy on physiological and psychological nursing intervention of menopausal patients with Sjogren's syndrome	Journal of Liaoning University of Chinese Medicine	21	06	209-212		1673-842X	10.13194/j.issn.1673-842x.2019.06.057		Not group of interest	http://link.cnki.net.https.muc.99885.net/doi/10.13194/j.issn.1673-842x.2019.06.057
Journal Article	Liu Yi; Xu Rongmei	2019	Effect of yoga combined with artistic conception training on anxiety and sleep quality of menopausal women	Chinese Journal of Physical Medicine and Rehabilitation	41	9	698-699		0254-1424	10.3760/cma.j.issn.0254-1424.2019.09.015		Not group of interest	http://d.wanfangdata.com.cn.https.muc.99885.net/periodical/ChlQZXJpb2RpY2FsQ0hJTmV3UzIwMjMwODMxEg96aHdseXgyMDE5MDkwMTYaCGU1YmVmbzZ2
Journal Article	Li Jiarong; Zhang Jianmei; Ding Youhua; Yuan Jinfang	2018	The influence of physical exercise combined with psychological intervention on women's climacteric health care	China Health Nutrition	28	4	63		1004-7484	10.3969/j.issn.1004-7484.2018.04.081		Not group of interest	http://d.wanfangdata.com.cn.https.muc.99885.net/periodical/ChlQZXJpb2RpY2FsQ0hJTmV3UzIwMjMwODMxEhJ6Z2JqeXkta3AyMDE4MDQwODEaCGU1YmVmbzZ2
Journal Article	Yellow red plum; Chen Jinhong	2010	The effect of walking exercise on the quality of life of menopausal anxiety patients	Sports science research	14	04	95-98		1007-7413	10.19715/j.tiyukexueyanjiu.2010.04.021		Not group of interest	http://link.cnki.net.https.muc.99885.net/doi/10.19715/j.tiyukexueyanjiu.2010.04.021
Journal Article	Atrial shu; Zhang Hongbing; Xue Xiaojie	2018	Observation on effect of Yi Jin Jing exercise on improving insomnia accompanied by depression in perimenopausal period	Guangxi medicine	40	08	921-923+927		0253-4304			Not group of interest	http://kns.cnki.net.https.muc.99885.net/kcms2/article/abstract?v=hqt_j-uEELH_v47LtSdL7bDR8c8Y1DlP5Zh14BrsOC3Y6KRAMA_OfhXF_RQnVsNpMqlXg9zcK6JEAlJAgC6v0X7I9q1fHvZ10isLCSHVTpzFz4jfxb0tsp5ns-TeewCJFXyDtz7cWag5mRt03zihrg==&uniplatform=NZKPT&language=CHS
Journal Article	Cui Zhihua	2015	Effects of aerobic exercise on hormone levels and immune status of female climacteric depression patients	Practical electronic journal of gynecology endocrinology	2	11	19-20		2095-8803			Not group of interest	http://d.wanfangdata.com.cn.https.muc.99885.net/periodical/ChlQZXJpb2RpY2FsQ0hJTmV3UzIwMjMwODMxEhJzeWZrbmZtLWUyMDE1MTEwMTEaCGU1YmVmbzZ2
Journal Article	Chang Wenhong; Chen Changxiang; Ma Suhui; Zhao Yaning; Ma Jianfang	2011	Intervention effect of exercise prescription on perimenopausal syndrome and depression in women	Chinese Journal of Modern Nursing	17	25	3015-3016		1674-2907	10.3760/cma.j.issn.1674-2907.2011.25.014		Not group of interest	http://d.wanfangdata.com.cn.https.muc.99885.net/periodical/ChlQZXJpb2RpY2FsQ0hJTmV3UzIwMjMwODMxEg14ZGhsMjAxMTI1MDE5GghlNWJlZm82dg%3D%3D
No exercise intervention
Journal Article	C. Tong; Y. Meng; T. Li; Y. Luo	2023	High levels of physical activity are associated with a reduced likelihood of depressive symptoms in postmenopausal women	Women Health	63	4	308-318		0363-0242	10.1080/03630242.2023.2188100		No exercise intervention
Journal Article	D. B. Nelson; M. D. Sammel; E. W. Freeman; H. Lin; C. R. Gracia; K. H. Schmitz	2008	Effect of physical activity on menopausal symptoms among urban women	Med Sci Sports Exerc	40	1	1950-08-01		0195-9131 (Print) 0195-9131	10.1249/mss.0b013e318159d1e4		No exercise intervention
Journal Article	K. Mirzaiinjmabadi; D. Anderson; M. Barnes	2006	The relationship between exercise, Body Mass Index and menopausal symptoms in midlife Australian women	Int J Nurs Pract	12	1	28-34		1322-7114 (Print) 1322-7114	10.1111/j.1440-172X.2006.00547.x		No exercise intervention
Journal Article	X. Y. Liu; S. Z. Peng; M. Y. Pei; P. Zhang	2023	The effects of physical activity on depression and quality of life in Chinese perimenopausal women	J Affect Disord	328		153-162		0165-0327	10.1016/j.jad.2023.02.061		No exercise intervention
Journal Article	M.-J. Kim; J. Cho; Y. Ahn; G. Yim; H.-Y. Park	2014	Association between physical activity and menopausal symptoms in perimenopausal women	BMC Women's Health	14	1	122-122		1472-6874	10.1186/1472-6874-14-122		No exercise intervention	https://gcu.idm.oclc.org/login?url=https://search.ebscohost.com/login.aspx?direct=true&AuthType=sso&db=ccm&AN=103850376&site=ehost-live&scope=site	CINAHL Complete
Journal Article	H. Kim; J. Yoo; K. Han; M. Fava; D. Mischoulon; M. J. Park; H. J. Jeon	2021	Associations Between Smoking, Alcohol Consumption, Physical Activity and Depression in Middle-Aged Premenopausal and Postmenopausal Women	Front Psychiatry	12		761761		1664-0640 (Print) 1664-0640	10.3389/fpsyt.2021.761761	PMC8733565	No exercise intervention
Journal Article	C. Huang; B. Luo; J. Wang; Y. Ao; W. Xiong; S. Liao	2023	Depressive symptoms and physical activity among community-dwelling perimenopausal women: a prospective longitudinal study	BMC Psychiatry	23	1		Article	1471-244X	10.1186/s12888-023-04591-5		No exercise intervention	https://www.embase.com/search/results?subaction=viewrecord&id=L2021361389&from=export http://dx.doi.org/10.1186/s12888-023-04591-5	Embase Medline
Journal Article	C. Huang; B. Luo; J. Wang; Y. Ao; W. Xiong; S. Liao	2023	Depressive symptoms and physical activity among community-dwelling perimenopausal women: A prospective longitudinal study	BMC Psychiatry	23				1471-244X	10.1186/s12888-023-04591-5		No exercise intervention	https://uaccess.univie.ac.at/login?url=https://search.ebscohost.com/login.aspx?direct=true&AuthType=ip,shib&db=psyh&AN=2023-46084-001&site=ehost-live	APA PsycInfo
Journal Article	S. Elavsky; P. C. M. Molenaar; C. H. Gold; N. I. Williams; K. R. Aronson	2012	Daily physical activity and menopausal hot flashes: Applying a novel within-person approach to demonstrate individual differences	Maturitas	71	3	287-293		0378-5122	10.1016/j.maturitas.2011.12.011		No exercise intervention	https://uaccess.univie.ac.at/login?url=https://search.ebscohost.com/login.aspx?direct=true&AuthType=ip,shib&db=psyh&AN=2012-03307-015&site=ehost-live	APA PsycInfo
Journal Article	Á. Denche-Zamorano; R. García-Paniagua; R. Pastor-Cisneros; D. Pereira-Payo; J. Pérez Gómez	2024	Influence of physical activity level and perceived social support on mental health and psychological distress in women with menopause problems	Psychol Health Med	29	8	1493-1511		1354-8506	10.1080/13548506.2024.2347522		No exercise intervention
Journal Article	Á. Denche-Zamorano; R. García-Paniagua; R. Pastor-Cisneros; D. Pereira-Payo; J. Pérez Gómez	2024	Influence of physical activity level and perceived social support on mental health and psychological distress in women with menopause problems	Psychology, Health & Medicine	29	8	1493-1511		1354-8506 1465-3966	10.1080/13548506.2024.2347522		No exercise intervention	https://uaccess.univie.ac.at/login?url=https://search.ebscohost.com/login.aspx?direct=true&AuthType=ip,shib&db=psyh&AN=2024-82687-001&site=ehost-live	APA PsycInfo
Journal Article	C. J. D'Souza; S. Haripriya; H. S. Krishna	2021	The association between physical activity and menopause-related quality of life	International Journal of Therapy & Rehabilitation	28	5	45302		1741-1645	10.12968/ijtr.2020.0118		No exercise intervention	https://gcu.idm.oclc.org/login?url=https://search.ebscohost.com/login.aspx?direct=true&AuthType=sso&db=ccm&AN=150548939&site=ehost-live&scope=site	CINAHL Complete
Journal Article	N. Asiamah; O. B. Aladenola; C. Cronin; L. Sepp; K. O'Callaghan	2024	Effects of physical activity on menopausal symptoms, psychosomatic factors and well-being among working women in England: A path analysis	Womens Health (Lond)	20		17455057241290370		1745-5057	10.1177/17455057241290370		No exercise intervention
Journal Article	Wei Shuangshuang; Philosopher Huang; He Yiran; Zhang Zhifen; Huang Jian	2016	Effect of exercise on perimenopausal symptoms and depressive symptoms	Zhejiang medical science	38	24	1961-1965		1006-2785			No exercise intervention	http://kns.cnki.net.https.muc.99885.net/kcms2/article/abstract?v=hqt_j-uEELGuKpMwaftxfRuWgGKuV32WUYg2ARXSfNNCgnj-pvZhQSWxZUFeqqDFBUsD4muOXZ8gxKgxNcGrZCpT3ceQhAgFy7trmXewtUwcyj5Lq3lYBAnjpKils2TwFe7ZBguMFpVF1dTXSblY6A==&uniplatform=NZKPT&language=CHS
Journal Article	Fang Lei	2017	Effect of square dancing on menopause of elderly women	Seek knowledge guide journal		20	48-48		2095-624X	10.3969/j.issn.2095-624X.2017.20.031		No exercise intervention	http://d.wanfangdata.com.cn.https.muc.99885.net/periodical/ChlQZXJpb2RpY2FsQ0hJTmV3UzIwMjMwODMxEg1xemRrMjAxNzIwMDMxGghlNWJlZm82dg%3D%3D
Journal Article	Wei. A. Huang. A. Ho. A. Zhang. A. Huang Jian	2016	Effect of exercise on perimenopausal symptoms and depressive symptoms	Zhejiang medical science	38	24			1006-2785			No exercise intervention
No control group
Journal Article	Y. Zhao; H. L. Niu; S. J. Liu	2022	Effects of aerobics training on anxiety, depression and sleep quality in perimenopausal women	Frontiers in Psychiatry	13				1664-0640	10.3389/fpsyt.2022.1025682		No control group	<Go to ISI>://WOS:000894133500001
Journal Article	J. F. Steege; J. A. Blumenthal	1993	THE EFFECTS OF AEROBIC EXERCISE ON PREMENSTRUAL SYMPTOMS IN MIDDLE-AGED WOMEN - A PRELIMINARY-STUDY	Journal of Psychosomatic Research	37	2	127-133		0022-3999	10.1016/0022-3999(93)90079-u		No control group	<Go to ISI>://WOS:A1993KT60400006
Journal Article	F. B. Schuch; S. S. Pinto; N. C. Bagatini; P. Zaffari; C. L. Alberton; E. L. Cadore; R. F. Silva; L. F. M. Kruel	2014	Water-based exercise and quality of life in women: The role of depressive symptoms	Women & Health	54	2	161-175		0363-0242 1541-0331	10.1080/03630242.2013.870634		No control group	https://uaccess.univie.ac.at/login?url=https://search.ebscohost.com/login.aspx?direct=true&AuthType=ip,shib&db=psyh&AN=2014-09871-006&site=ehost-live	APA PsycInfo
Journal Article	A. Kumar; E. Archana; A. Pai; G. Nayak; R. P. Shenoy; A. Rao	2013	Serum mineral status and climacteric symptoms in perimenopausal women before and after Yoga therapy, an ongoing study	J Midlife Health	4	4	225-9		0976-7800 (Print) 0976-7800	10.4103/0976-7800.122251	PMC3872669	No control group
Journal Article	M. Komatsuzaki; Y. Koshino; T. Ishida; S. Kasahara; F. A. Soria; Y. Ebina; H. Tohyama; M. Samukawa	2024	The Effects of Active Stretching Exercise on Mood and Autonomic Modulation in Middle-Aged Women	Womens Health Reports	5	1	680-688	Article		10.1089/whr.2024.0079		No control group	<Go to ISI>://WOS:001312817500001
Journal Article	Zhou Huilan; Chen Changxiang; Ma Suhui	2011	Effect of Baduanjin on ameliorating perimenopausal syndrome and depressive symptoms in women	Nursing research	25	16	1448-1449		1009-6493			No control group	http://kns.cnki.net.https.muc.99885.net/kcms2/article/abstract?v=hqt_j-uEELHAdIOkZBXTiAPBQ2Qg2o6VXYoOBYfwdm1cQ-8OI1rLQSKhh2EWpTXL0uTy_q_U53r4X-zt7hG9c-k2RBt4o_DrrHGFwSeOltY5diq5UAsiEbDOZf7ZYAu2VLr_voxPJZI=&uniplatform=NZKPT&language=CHS
Conference Proceedings	Zhang Minjie	2018	Effect of square dancing on physical and mental health of menopausal women	11th National Conference on Sports Psychology			1					No control group	http://kns.cnki.net.https.muc.99885.net/kcms2/article/abstract?v=hqt_j-uEELH-1cWrpLMZ3R1RoBaCVhTGCEuB-jCBxIi_3iSYVWrR2hikfnH2E038y9W_belC5ZOSkm-xEAQlyYQAuhWaeaEbEjUi6RaGUsY1gojToPDWmNdev6PHFwd8myirVqiVWubxZVYVuOujVg==&uniplatform=NZKPT&language=CHS
Journal Article	Yang Xiudi; Bi Yongxing	2015	Study on the intervention of line dance exercise on abnormal psychological symptoms of menopausal women	Journal of Shandong Physical Education Institute	31	05	68-71		1006-2076	10.14104/j.cnki.1006-2076.2015.05.041		No control group	http://link.cnki.net.https.muc.99885.net/doi/10.14104/j.cnki.1006-2076.2015.05.041
Journal Article	Li Cuixia; Pan Zhongmian	2005	Study on the influence of aerobic exercise on female climacteric syndrome	Journal of Guangxi Medical University	22	1	69-70		1005-930X	10.3969/j.issn.1005-930X.2005.01.033		No control group	http://d.wanfangdata.com.cn.https.muc.99885.net/periodical/ChlQZXJpb2RpY2FsQ0hJTmV3UzIwMjMwODMxEg9neHlrZHgyMDA1MDEwMzMaCGU1YmVmbzZ2
Journal Article	Guo Jing	2020	Effect of diet and exercise intervention on perimenopausal women	China Health Nutrition	30	19	88		1004-7484			No control group	http://d.wanfangdata.com.cn.https.muc.99885.net/periodical/ChlQZXJpb2RpY2FsQ0hJTmV3UzIwMjMwODMxEhJ6Z2JqeXkta3AyMDIwMTkxMzAaCGU1YmVmbzZ2
Mixed population
Journal Article	J. B. B. Martins; D. Y. Fausto; F. Sperandio Flores; A. Sonza; T. S. Matias; A. Coutinho de Azevedo Guimarães	2024	Jazz Dance on Menopausal Symptoms and Psychological Aspects: A Randomized Clinical Trial Pilot Study With Follow-Up	Res Q Exerc Sport			45302		0270-1367	10.1080/02701367.2024.2406401		Mixed population
Journal Article	Y. Kai; T. Nagamatsu; Y. Kitabatake; H. Sensui	2016	Effects of stretching on menopausal and depressive symptoms in middle-aged women: a randomized controlled trial	Menopause	23	8	827-32		1072-3714 (Print) 1072-3714	10.1097/gme.0000000000000651	PMC4961267	Mixed population
Journal Article	M. P. Jorge; D. F. Santaella; I. M. Pontes; V. K. Shiramizu; E. B. Nascimento; A. Cabral; T. M. Lemos; R. H. Silva; A. M. Ribeiro	2016	Hatha Yoga practice decreases menopause symptoms and improves quality of life: A randomized controlled trial	Complement Ther Med	26		128-35		0965-2299	10.1016/j.ctim.2016.03.014		Mixed population
Journal Article	I. Imayama; C. M. Alfano; C. Mason; C. C. Wang; C. Duggan; K. L. Campbell; A. Kong; K. E. Foster-Schubert; G. L. Blackburn; C. Y. Wang; A. McTiernan	2013	Weight and metabolic effects of dietary weight loss and exercise interventions in postmenopausal antidepressant medication users and non-users: A randomized controlled trial	Preventive Medicine	57	5	525-532		0091-7435	10.1016/j.ypmed.2013.07.006		Mixed population	<Go to ISI>://WOS:000326057600022
Journal Article	L. Hu; L. Zhu; J. Lyu; W. Zhu; Y. Xu; L. Yang	2017	Benefits of Walking on Menopausal Symptoms and Mental Health Outcomes among Chinese Postmenopausal Women	International Journal of Gerontology	11	3	166-170	Article	1873-958X 1873-9598	10.1016/j.ijge.2016.08.002		Mixed population	https://www.embase.com/search/results?subaction=viewrecord&id=L616982640&from=export http://dx.doi.org/10.1016/j.ijge.2016.08.002	Embase
Journal Article	D. Y. Fausto; J. B. B. Martins; F. H. Dominski; A. C. D. Guimaraes	2024	Effects of jazz dance and concurrent training on psychological variables in menopausal women: A randomized controlled trial	Archives of Womens Mental Health			16	Article; Early Access	1434-1816	10.1007/s00737-024-01509-2		Mixed population	<Go to ISI>://WOS:001298742700001
Journal Article	S. Elavsky; E. McAuley	2007	Physical activity and mental health outcomes during menopause: A randomized controlled trial	Annals of Behavioral Medicine	33	2	132-142		0883-6612	10.1007/bf02879894		Mixed population	<Go to ISI>://WOS:000247892500003
Journal Article	H. Cramer; S. Rabsilber; R. Lauche; S. Kümmel; G. Dobos	2015	Yoga and meditation for menopausal symptoms in breast cancer survivors-A randomized controlled trial	Cancer	121	13	2175-84		0008-543x	10.1002/cncr.29330		Mixed population
Journal Article	M. D. Carcelén-Fraile; A. Aibar-Almazán; A. Martínez-Amat; J. D. Jiménez-García; V. Brandao-Loureiro; P. A. García-Garro; R. Fábrega-Cuadros; Y. Rivas-Campo; F. Hita-Contreras	2022	Qigong for mental health and sleep quality in postmenopausal women: A randomized controlled trial	Medicine	101	39			0025-7974	10.1097/md.0000000000030897		Mixed population	<Go to ISI>://WOS:000862039900123
Journal Article	A. Aibar-Almazán; F. Hita-Contreras; D. Cruz-Díaz; M. de la Torre-Cruz; J. D. Jiménez-García; A. Martínez-Amat	2019	Effects of Pilates training on sleep quality, anxiety, depression and fatigue in postmenopausal women: A randomized controlled trial	Maturitas	124		62-67		0378-5122	10.1016/j.maturitas.2019.03.019		Mixed population
Journal Article	R. F. Afonso; H. Hachul; E. H. Kozasa; D. De Souza Oliveira; V. Goto; D. Rodrigues; S. Tufik; J. R. Leite	2012	Yoga decreases insomnia in postmenopausal women: A randomized clinical trial	Menopause	19	2	186-193	Article	1072-3714 1530-0374	10.1097/gme.0b013e318228225f		Mixed population	https://www.embase.com/search/results?subaction=viewrecord&id=L51696548&from=export http://dx.doi.org/10.1097/gme.0b013e318228225f	Embase Medline
Journal Article	Zhang Liman; Luo Lirong	2016	Effect of nursing intervention on sleep quality and mental health of perimenopausal women	Journal of Modern Chinese and Western Integrative Medicine		5	556-557		1008-8849	10.3969/j.issn.1008-8849.2016.05.036		Mixed population	http://d.wanfangdata.com.cn.https.muc.99885.net/periodical/ChlQZXJpb2RpY2FsQ0hJTmV3UzIwMjMwODMxEhJ4ZHp4eWpoenoyMDE2MDUwMzYaCGU1YmVmbzZ2
Journal Article	Zhang Hong; Fang Lin	2021	Effect of Baduanjin on perimenopausal syndrome and depressive symptoms in women	Chinese and foreign women's health research		20	80-81		2096-0417			Mixed population	http://d.wanfangdata.com.cn.https.muc.99885.net/periodical/ChlQZXJpb2RpY2FsQ0hJTmV3UzIwMjMwODMxEhF6d254amt5ajIwMjEyMDAzOBoIZTViZWZvNnY%3D
Journal Article	Xu Lili; Xu Ting; Ding Xiaolian	2021	Effect of Taijiquan training combined with health management on hormone levels and anxiety in women with climacteric syndrome	Qilu Nursing Journal	27	13	46-48		1006-7256			Mixed population	http://kns.cnki.net.https.muc.99885.net/kcms2/article/abstract?v=hqt_j-uEELGDuGpGqGpYuXN7DT9Ev6Pelv7iuIxfJCHtjH2T2S6RVdj0oyM4xP2saQY-SicPtDvq2CNtiVrNoteRsUxq7NxEQtdPFvuAC6FzFxPPsJaonL3BnXB7-YacJ4vjuWj5S9k0T5N2FED4lA==&uniplatform=NZKPT&language=CHS
Journal Article	Guo Yanhua; Zhang Yonghong	2013	Effect of square dancing exercise on depression and anxiety in menopausal women	Journal of Luliang University	3	03	91-92		2095-185X			Mixed population	http://kns.cnki.net.https.muc.99885.net/kcms2/article/abstract?v=hqt_j-uEELG44jlaFRCAcAYYOy3YZ779uNnT4qsM_UaDn7FSmQkQ_yjxiJo-RYGn8ypqBbb9X-rvH0cseoJpU-EMQWttnfamF8qbzbZHtwGtvjw-uuaO3ZRE_ludxG0zohrVjTCu134=&uniplatform=NZKPT&language=CHS
Journal Article	Chang Lei; Chai Yunlong; Wang Guoyan	2017	Study on intervention strategies of fitness behavior of Chinese climacteric women	Contemporary sports science and technology	7	31	227-228,230		2095-2813	10.16655/j.cnki.2095-2813.2017.31.227		Mixed population	http://d.wanfangdata.com.cn.https.muc.99885.net/periodical/ChlQZXJpb2RpY2FsQ0hJTmV3UzIwMjMwODMxEg9kZHR5a2oyMDE3MzExMzEaCGU1YmVmbzZ2
Did no evaluated depression outcomes
Journal Article	C. Xiao; Y. Kang; Y.-C. Zhuang	2015	Effects of tai chi ball on estrogen levels, bone metabolism index, and muscle strength of perimenopausal women	Journal of the American Geriatrics Society	63	12	2629-2631		0002-8614 1532-5415			Did no evaluated depression outcomes	https://uaccess.univie.ac.at/login?url=https://search.ebscohost.com/login.aspx?direct=true&AuthType=ip,shib&db=psyh&AN=2015-57917-035&site=ehost-live	APA PsycInfo
Journal Article	S. Valeh; H. Fatolahi; M. A. Azarbayjani	2020	Effect of eight weeks of low, moderate, and high-intensity TRX training on hot flashes, mood, fat percentage, and muscular endurance in postmenopausal women	Apunts-Medicina De L Esport	55	207	97-103			10.1016/j.apunsm.2020.05.004		Did no evaluated depression outcomes	<Go to ISI>://WOS:000571473000003
Journal Article	M. Ueda	2004	A 12-week structured education and exercise program improved climacteric symptoms in middle-aged women	J Physiol Anthropol Appl Human Sci	23	5	143-8		1345-3475 (Print) 1345-3475	10.2114/jpa.23.143		Did no evaluated depression outcomes
Journal Article	H. D. Susanti; I. Sonko; P. C. Chang; Y. H. Chuang; M. H. Chung	2022	Effects of yoga on menopausal symptoms and sleep quality across menopause statuses: A randomized controlled trial	Nurs Health Sci	24	2	368-379		1441-0745	10.1111/nhs.12931		Did no evaluated depression outcomes
Journal Article	E. I. Sen; S. Esmaeilzadeh; N. Eskiyurt	2020	Effects of whole-body vibration and high impact exercises on the bone metabolism and functional mobility in postmenopausal women	J Bone Miner Metab	38	3	392-404		0914-8779	10.1007/s00774-019-01072-2		Did no evaluated depression outcomes
Journal Article	E. Salehi; E. Banitalebi; M. Faramarzi; L. Bagheri; Z. M. Shahrekordi	2016	Effects of 8-weeks combined training (strength and endurance) on serum levels of AGRP, GH and changes in appetite and body mass in postmenopausal women	Iranian Journal of Obstetrics, Gynecology and Infertility	19	28	45300	Article	2008-2363 1680-2993			Did no evaluated depression outcomes	https://www.embase.com/search/results?subaction=viewrecord&id=L613377471&from=export	Embase
Journal Article	E. Noh; J. Kim; M. Kim; E. Yi	2020	Effectiveness of <i>SaBang-DolGi</i> Walking Exercise Program on Physical and Mental Health of Menopausal Women	International Journal of Environmental Research and Public Health	17	18				10.3390/ijerph17186935		Did no evaluated depression outcomes	<Go to ISI>://WOS:000581228200001
Journal Article	R. Luoto; J. Moilanen; R. Heinonen; T. Mikkola; J. Raitanen; E. Tomas; K. Ojala; K. Mansikkamäki; C. H. Nygård	2012	Effect of aerobic training on hot flushes and quality of life--a randomized controlled trial	Ann Med	44	6	616-26		0785-3890 (Print) 0785-3890	10.3109/07853890.2011.583674	PMC3469216	Did no evaluated depression outcomes
Journal Article	K. E. Innes; T. K. Selfe	2012	The Effects of a Gentle Yoga Program on Sleep, Mood, and Blood Pressure in Older Women with Restless Legs Syndrome (RLS): A Preliminary Randomized Controlled Trial	Evid Based Complement Alternat Med	2012		294058		1741-427X (Print) 1741-427x	10.1155/2012/294058	PMC3303621	Did no evaluated depression outcomes
Journal Article	S. Giri; P. Tripathy; D. Nayak	2020	Effect of yoga therapy on quality of life among perimenopausal women in selected community khurda odisha	European Journal of Molecular and Clinical Medicine	7	11	1132-1139	Article	2515-8260			Did no evaluated depression outcomes	https://www.embase.com/search/results?subaction=viewrecord&id=L2010514789&from=export	Embase
Journal Article	A. Farzane; M. Koushkie Jahromi	2022	The effect of pilates training on hormonal and psychophysical function in older women	Journal of Sports Medicine and Physical Fitness	62	1	110-121		0022-4707	10.23736/s0022-4707.21.12089-4		Did no evaluated depression outcomes	<Go to ISI>://WOS:000753699000014
Journal Article	H. B. Ekinci; A. Y. Malli; N. Demirel; C. T. Şam	2021	The effect of exercise on death anxiety	Pakistan Journal of Medical and Health Sciences	15	10	3217-3219	Article	1996-7195	10.53350/pjmhs2115103217		Did no evaluated depression outcomes	https://www.embase.com/search/results?subaction=viewrecord&id=L2015852385&from=export http://dx.doi.org/10.53350/pjmhs2115103217	Embase
Journal Article	A. Chaturvedi; A. Kamath; G. Nayak; A. Rao	2020	Effect of yoga therapy on state and trait anxiety in perimenopausal women: A non-randomized controlled study	Medico-Legal Update	20	3	273-278	Article	0974-1283 0971-720X			Did no evaluated depression outcomes	https://www.embase.com/search/results?subaction=viewrecord&id=L632813815&from=export	Embase
Journal Article	P. R. Bosch; T. Traustadóttir; P. Howard; K. S. Matt	2009	Functional and physiological effects of yoga in women with rheumatoid arthritis: a pilot study	Altern Ther Health Med	15	4	24-31		1078-6791 (Print) 1078-6791			Did no evaluated depression outcomes
Journal Article	A. M. Ali Ismail; A. E. Saad; N. A. Fouad Abd-Elrahman; A. M. Abdelhalim Elfahl	2022	Effect of Benson's relaxation therapy alone or combined with aerobic exercise on cortisol, sleeping quality, estrogen, and severity of dyspeptic symptoms in perimenopausal women with functional dyspepsia	Eur Rev Med Pharmacol Sci	26	22	8342-8350		1128-3602	10.26355/eurrev_202211_30367		Did no evaluated depression outcomes
Journal Article	Zhao Jing	2020	Changes of bone mineral density in perimenopausal women after Tai Chi exercise	Tissue engineering research in China	24	02	176-180		2095-4344			Did no evaluated depression outcomes	http://kns.cnki.net.https.muc.99885.net/kcms2/article/abstract?v=hqt_j-uEELE_vVN2dWsB4TVcB5aXsHTayWMUCPYQX2GwWiyV9uejqF69h6KyjUpN1WxjrK5iikuAzvuPyTStvhU-e52uHyxhPzKkL8PI7zX6xNqcpRJjSDCCdnEahZ1Ln_IW-1YQmN05_VaCJA9SkA==&uniplatform=NZKPT&language=CHS
Journal Article	Xie Jincui; Zhang Liping; Yue Jianying	2021	Observation on the effect of comprehensive stress reduction and relaxation training in nursing care of female climacteric anxiety patients	Clinical medical engineering	28	11	1545-1546		1674-4659			Did no evaluated depression outcomes	http://kns.cnki.net.https.muc.99885.net/kcms2/article/abstract?v=hqt_j-uEELFOI17vxdCtdBjMuFNRxFthexVJJbWWWf3g7mm-IwxAT1zg77a6kQRjxtMldLE3hLxsBCCbRskVpqYVghGocwZEMg3vJyk19d1ukSy0TOSktrLX2DzEgzHlK_tnNjd7h6Ds4G5e0ZQQig==&uniplatform=NZKPT&language=CHS
Journal Article	Tan Yanfang; Liao Jie; Zhu Fangping	2018	Effect of combined exercise on lipids in postmenopausal patients with hormone-receptor-positive breast cancer	Chinese contemporary medicine	25	33	50-52		1674-4721			Did no evaluated depression outcomes	http://kns.cnki.net.https.muc.99885.net/kcms2/article/abstract?v=hqt_j-uEELEYB_kcR2RbzNSU6UfLX4HPMGhq9OIoSQ0IDvzh6O3QNz4yN9oLiF84KzAm9E6qz4bcyep8a8CXcA0Mzshuju7KpwKTqFxslS_R4F4vzPH9VeBNAaZRqXViirQoaD_oOFQIym4ks08Iyg==&uniplatform=NZKPT&language=CHS
Journal Article	Li Mei; Sun Hongbing	2010	Effect of physical exercise on depression and anxiety in perimenopausal women and modified Kupperman score	Journal of community Medicine	8	07	28-29		1672-4208			Did no evaluated depression outcomes	http://kns.cnki.net.https.muc.99885.net/kcms2/article/abstract?v=hqt_j-uEELFlZV4reEmpOVoei4CsxyBEc_WGtu7Uzk-5-LAOkLJFjjeBQ7nNwX9kY86AGiE6T2YCcbBkqe93BqDR06dq8HN1SlxjKctoUWfOanbC-_8DMUQRO94JdfPcvzWbnu279Y8=&uniplatform=NZKPT&language=CHS
Insufficient data for analysis
Journal Article	J. M. Moilanen; T. S. Mikkola; J. A. Raitanen; R. H. Heinonen; E. I. Tomas; C. H. Nygård; R. M. Luoto	2012	Effect of aerobic training on menopausal symptoms--a randomized controlled trial	Menopause	19	6	691-6		1072-3714	10.1097/gme.0b013e31823cc5f7		Insufficient data for analysis
Journal Article	L. Carroll	1995	Exercise helps quell symptoms of menopause	Medical Tribune	36	8	20-20		0279-9340			Insufficient data for analysis	https://gcu.idm.oclc.org/login?url=https://search.ebscohost.com/login.aspx?direct=true&AuthType=sso&db=ccm&AN=105473265&site=ehost-live&scope=site	CINAHL Complete
Journal Article	Ning Jingjing	2019	Exercise for 8 weeks improves menopausal depression	Health and life		23	58					Insufficient data for analysis	http://d.wanfangdata.com.cn.https.muc.99885.net/periodical/ChlQZXJpb2RpY2FsQ0hJTmV3UzIwMjMwODMxEhdRS1YyMDE5MjAyMDA0MjgwMDIwMDI5NRoIZTViZWZvNnY%3D
Journal Article	Mao Guangxu; Liu Li; Xie Hongwei	2016	Effect of square dancing on depressive symptoms and quality of life in perimenopausal women	Medical theory and practice	29	06	719-721		1001-7585	10.19381/j.issn.1001-7585.2016.06.010		Insufficient data for analysis	http://link.cnki.net.https.muc.99885.net/doi/10.19381/j.issn.1001-7585.2016.06.010
Journal Article	Li Mei; Li Shuang; Sun Hongbing	2008	Effect of physical activity on symptoms of depression and anxiety in perimenopausal women	Practical new medicine	009	12						Insufficient data for analysis	http://d.wanfangdata.com.cn.https.muc.99885.net/periodical/ChlQZXJpb2RpY2FsQ0hJTmV3UzIwMjMwODMxEg5RSzIwMDgwMzE2NTI2MBoIZTViZWZvNnY%3D
Journal Article		2016	Stretching before bed keeps depression at bay	Health and Beauty	0	12			1002-8803			Insufficient data for analysis	https://qikan.cqvip.com/Qikan/Article/Detail?id=670638294
